# Supplementary material for: METTL8 mRNA Methyltransferase Enhances Cancer Cell Migration via Direct Binding to ARID1A
Source: Int J Mol Sci. 2021 May 21;22(11):5432. doi: 10.3390/ijms22115432 (PMC8196784; doi:10.3390/ijms22115432)
Supplement: Supplementary file 1 [file ijms-22-05432-s001.zip]

Archive with 3 entries (3 files):
- Supplementary Table s1.xlsx
- Supplementary Table s2.xlsx
- Supplementary Table s3.xlsx
