# Supplementary material for: METTL8 mRNA Methyltransferase Enhances Cancer Cell Migration via Direct Binding to ARID1A
Source: Int J Mol Sci. 2021 May 21;22(11):5432. doi: 10.3390/ijms22115432 (PMC8196784; doi:10.3390/ijms22115432)
Supplement: Supplementary file 1 [file ijms-22-05432-s001.zip › Supplementary Table s1.xlsx]

## Sheet: Sheet1
GENE NAME	id_with_url	N_1	N_2	N_3	N_4	N_5	N_6	N_7	N_8	N_9	N_10	C_1	C_2	C_3	C_4	C_5	C_6	C_7	C_8	C_9	C_10	P
TRMT1L	ENSCAFG00000013518	11.1263	11.4817	7.91729	9.19058	12.072	8.567	11.4833	6.66013	8.68934	15.7557	18.167	14.9336	14.4046	15.7547	11.9846	10.2736	18.4814	8.73762	14.3848	15.8885	0.00662202
METTL8	ENSCAFG00000012636	5.61016	5.56329	6.75643	5.86877	7.72788	3.40499	3.88898	2.94947	5.12792	5.65391	9.51247	6.84181	7.67646	7.19613	8.08476	4.70414	7.87779	6.04847	9.76405	5.84206	0.00679942
METTL24	ENSCAFG00000003873	0.58506	4.88062	2.36754	7.22402	6.5943	14.995	12.4411	4.22228	7.32822	10.4959	0.3672	2.67522	0.48081	2.52453	9.72774	0.7995	0.31037	1.82439	1.31203	0.84347	0.00884232
SMYD2	ENSCAFG00000012460	29.9031	24.7365	30.6088	30.0136	30.9376	32.1151	54.9709	37.9399	30.013	36.4287	30.871	12.8673	23.7811	22.3557	23.3562	21.2514	18.5342	33.1883	29.628	31.0641	0.0141757
FAM173B	ENSCAFG00000010089	14.9279	18.8073	12.6571	8.38109	9.2379	10.0428	7.94762	8.90889	12.1223	8.94133	13.1027	22.7672	18.1418	9.3062	11.1367	22.6886	14.1152	10.9942	16.2805	23.3864	0.0248219
HEMK1	ENSCAFG00000010296	6.45583	3.31963	8.18161	1.82771	5.25205	4.84076	4.10447	8.58028	3.24862	3.06725	3.16134	2.05224	4.19176	1.15852	3.85644	3.51075	0.74242	3.22941	4.03609	2.92441	0.0264944
METTL5	ENSCAFG00000012438	6.42983	5.0548	2.75102	7.37591	4.23296	5.75326	5.33845	4.97944	6.47148	5.13299	8.9585	5.22889	6.39043	6.36444	5.00186	6.33614	9.84642	7.15602	5.6951	7.94509	0.0292004
DPH5	ENSCAFG00000019995	18.9746	32.3804	5.86599	14.2988	13.6028	13.9048	11.3734	13.2276	18.999	10.9533	22.5172	35.8802	24.9267	18.2011	11.766	34.1961	17.8603	16.022	22.3242	20.9638	0.0444906
JARID2	ENSCAFG00000009885	11.5997	5.58854	39.9525	10.4319	20.2354	15.4565	10.9704	32.9785	8.74931	10.5574	7.12726	5.04688	7.9357	5.84554	12.9677	6.59279	11.6796	13.2361	6.31087	7.22729	0.0485063
TRMT9B	ENSCAFG00000006759	0.61786	1.55523	3.33976	6.59519	3.00316	8.10727	10.2355	0.88181	2.87431	3.11451	0.61064	1.43841	0.39177	2.97285	3.62121	1.41543	2.48431	1.24341	1.21801	1.26547	0.0491181
PRMT3	ENSCAFG00000009831	28.5154	30.4957	14.793	26.3378	24.4319	29.7123	24.9034	23.0775	24.01	35.3362	40.6648	33.0511	35.1632	28.4001	24.5295	40.9842	46.261	23.799	18.6586	38.576	0.0564089
MLLT10	ENSCAFG00000004145	13.2125	11.6482	26.4072	17.8032	18.4161	15.0344	19.8988	15.616	13.1144	23.3178	16.905	14.2226	7.93535	16.621	17.4421	10.3563	17.8344	12.857	10.8512	11.7628	0.0582491
FAM98B	ENSCAFG00000008649	11.4013	14.5677	7.86661	13.9852	10.5857	14.2726	10.5294	10.6922	9.67221	12.7302	16.9416	14.3241	21.2113	15.3588	11.3041	17.6657	15.6313	11.032	7.06125	14.5242	0.0640443
DPY30	ENSCAFG00000005708	64.9116	37.4407	35.1934	79.5839	66.0929	55.8824	40.518	50.9966	47.2677	46.4315	100.158	86.2886	52.9318	53.6597	51.0229	51.2823	86.346	61.189	51.666	141	0.0649124
FAM98A	ENSCAFG00000005875	15.1594	15.0009	7.26888	15.3786	13.6384	15.7678	16.7762	14.0309	13.7395	11.9969	15.6262	15.8747	20.3562	18.2858	14.3342	12.4491	28.4101	16.5157	12.7208	39.0513	0.0730088
TRMT44	ENSCAFG00000014566	3.30904	3.98422	2.8266	2.50456	2.43618	3.61048	2.79551	3.97566	3.32715	1.99536	2.96829	2.55466	2.81243	1.89048	2.64592	2.7515	1.84215	2.364	1.78558	3.75073	0.075636
GPR153	ENSCAFG00000019572	6.34849	15.2583	4.69629	9.09439	6.42197	9.84909	5.10314	8.94312	8.04628	6.3798	4.98125	11.9972	18.6517	7.63698	5.63094	17.3847	11.9827	9.98994	12.4347	12.0226	0.0766091
RBBP5	ENSCAFG00000009970	29.961	27.0325	19.9921	26.6391	20.2853	17.4866	19.0396	16.4275	17.3606	26.452	43.5228	27.7075	21.3467	25.3068	22.5663	29.0537	26.1007	19.9637	25.5381	27.8796	0.079854
novel gene	ENSCAFG00000000172	32.8682	31.7488	17.7179	33.9018	24.6422	20.1928	15.7109	18.248	17.2279	28.0097	50.4994	30.1071	20.9699	32.5033	23.8182	33.138	36.7756	31.0312	22.2726	24.4481	0.0845135
KMT5B	ENSCAFG00000010920	17.0066	8.78678	22.7584	24.8345	21.0271	18.9122	17.5025	23.0991	14.0712	30.1628	18.2518	10.3335	14.4519	18.832	20.1962	10.9232	20.6177	16.4496	11.0575	15.4777	0.0845972
METTL7B	ENSCAFG00000031038	0.01591	0	0.26852	0.13303	0.08934	0.39238	0.09354	0.0096	0.03943	0.06213	0.0143	0	0	0.01132	0.08373	0.00983	0.04316	0.01044	0.01602	0.11897	0.0851502
NDUFAF7	ENSCAFG00000006096	7.83169	10.2391	6.06542	4.68904	6.89836	4.73444	5.84105	4.68461	6.04897	5.52771	6.78095	10.7697	9.10167	6.30497	6.78321	6.35738	5.49497	7.73222	6.80829	11.219	0.0909989
EZH1	ENSCAFG00000014827	15.6469	7.34624	22.4713	15.4289	13.6771	13.4789	27.6578	6.04008	16.7263	25.9333	21.1277	10.1678	4.36699	14.6382	19.8164	7.35795	8.83602	7.43351	12.3899	7.58026	0.0955364
METTL14	ENSCAFG00000025409	16.9433	13.6748	14.1836	21.1388	15.6884	12.3317	10.8548	13.1851	11.3539	16.9958	22.4671	13.3259	19.1583	18.3834	13.502	13.3839	26.6475	19.4155	12.6911	18.3399	0.0968372
novel gene	ENSCAFG00000013528	0	0.14936	1.51024	0.25603	0.31645	0	0.12711	0.09254	0	0.69122	0	0	0	0	0.08822	0	0	0.31225	0	0	0.10146
PRDM10	ENSCAFG00000010164	3.11915	2.64528	4.88101	4.19274	2.66906	3.39405	2.33827	3.77974	2.41796	3.76929	2.92373	2.46724	2.91215	3.24731	3.25311	2.6059	2.77652	3.03959	2.00779	2.86078	0.102671
novel gene	ENSCAFG00000004696	5.0666	11.1414	6.85479	12.7187	9.42308	10.2858	5.95609	7.96989	6.44956	10.5818	10.8175	10.4204	13.7892	11.553	7.57687	9.53118	21.6984	9.16904	6.06613	13.1116	0.106168
METTL4	ENSCAFG00000018387	2.67002	1.91631	2.16832	2.84212	1.84907	3.09747	2.51139	1.54475	1.90943	2.87962	4.44312	3.1111	1.14271	3.38461	2.4978	3.13578	3.43659	2.1348	2.70541	2.94798	0.106702
RAMAC	ENSCAFG00000013181	57.8811	64.2685	58.6443	79.2785	65.5567	52.7795	42.4889	54.9509	33.8985	53.8454	67.4451	71.4731	73.5087	87.3894	66.6556	48.5713	81.2232	34.7959	56.9295	89.4207	0.108783
METTL17	ENSCAFG00000005435	9.91743	3.48469	9.52288	2.62643	6.45329	3.95277	3.14158	12.8656	3.67062	3.06383	2.79017	2.49114	4.955	0.75092	5.30762	2.83171	1.01083	7.44084	3.58878	4.90572	0.108888
NSUN4	ENSCAFG00000004259	12.9963	9.45878	11.7743	10.1671	17.1084	13.1619	10.9409	17.1411	13.8633	11.613	8.21278	9.01572	19.6982	5.88401	11.9759	11.6113	4.27494	9.58341	12.6548	9.66655	0.124577
novel gene	ENSCAFG00000002042	0	0.05731	0	0.29035	0.08078	0.12183	0.1453	0.55893	0	0.11269	0	0	0.04507	0.04101	0.16844	0.07113	0	0.03839	0.05828	0	0.126634
PCMTD1	ENSCAFG00000006743	103.708	66.7923	121.13	74.2029	87.9853	36.6634	39.7933	43.9332	40.6299	110.123	99.6154	94.0005	92.8872	161.2	99.2038	58.8646	168.858	68.5359	82.1111	52.9588	0.130862
DMAP1	ENSCAFG00000004811	33.972	11.2972	16.1308	1.82706	8.52255	13.7272	15.6458	25.505	40.8018	2.40867	3.96345	5.73066	26.0535	1.08258	6.85743	14.4293	0.85726	15.2295	13.4237	7.28544	0.136307
KMT2D	ENSCAFG00000008718	8.07086	9.5683	25.1949	2.13772	8.36159	9.74203	7.85784	16.8549	6.33235	4.03938	2.9831	4.78266	11.298	1.78067	6.17623	10.1297	0.8611	6.88707	11.2109	3.66772	0.136415
SETDB2	ENSCAFG00000004341	18.1267	23.2943	13.5471	19.2576	12.0282	15.054	13.9631	14.2027	9.31096	18.0334	33.4883	20.3174	13.2592	19.9318	13.6618	15.236	29.2129	15.8227	11.8499	26.2922	0.136986
SLC29A1	ENSCAFG00000001981	447.011	482.386	320.514	545.411	610.931	335.759	414.577	563.829	421.7	672.923	468.257	477.848	551.549	474.226	466.887	667.301	861.814	445.697	592.815	633.886	0.152296
DOT1L	ENSCAFG00000019420	7.65932	7.55358	11.0361	1.80687	3.57049	6.04848	5.74233	12.8667	8.20764	2.34268	4.61728	2.91896	8.13892	1.33454	3.24572	7.39888	0.53515	7.3293	6.65745	3.47707	0.152787
SETD1A	ENSCAFG00000016758	5.7939	5.62493	9.68818	1.15683	3.31357	3.91152	3.74844	8.45751	4.64857	1.68068	1.7067	2.79301	5.60455	0.6821	2.4155	4.26221	0.31695	4.5554	7.3371	1.85238	0.155969
PRDM16	ENSCAFG00000019473	0.10274	0.11135	0.20012	0.07465	0.1343	0.33627	0.9314	0.77696	1.77137	0.27616	0.02289	0.06918	0.09906	0.09529	0.09426	0.20014	0.01009	0.151	0.15425	0.93662	0.157072
METTL22	ENSCAFG00000019042	12.3813	6.14272	14.1756	2.85447	6.91888	8.87352	8.11421	17.0847	16.285	2.36071	4.60011	6.17438	10.8208	1.44936	4.80413	8.74398	0.96163	10.5157	13.2176	2.92189	0.164421
PRDM12	ENSCAFG00000023076	0	0	0	0	0	0	0	0	0	0	0	0	0.09258	0	0	0.07225	0	0.31939	0	0	0.164925
SPOUT1	ENSCAFG00000020032	17.1427	11.1897	11.224	4.25976	8.49353	8.01776	9.56345	9.2633	13.2751	6.61151	7.76964	9.3621	14.4682	3.30097	7.12116	8.85296	1.68707	8.2516	9.94817	6.31228	0.185332
BMT2	ENSCAFG00000030885	5.49221	11.0515	4.77195	16.8117	6.45338	11.4657	5.64549	3.35684	5.72754	8.94941	9.35135	15.9489	7.58833	11.5028	5.90929	15.4227	9.81293	8.68549	8.50586	9.47117	0.190926
EED	ENSCAFG00000004471	9.43919	8.56062	6.09391	16.4513	7.81919	9.65678	9.23301	7.00193	7.48589	12.1808	12.9107	9.50913	11.1577	13.5818	10.0305	9.99591	15.6969	8.07035	7.04363	12.9519	0.197614
CARNMT1	ENSCAFG00000001703	9.15589	15.6989	8.30079	21.4867	11.7442	15.2063	9.99094	10.7881	17.0062	14.9358	10.8914	13.9456	17.64	18.4754	11.4379	19.8771	28.1348	15.2958	12.7632	13.7037	0.199693
DIMT1	ENSCAFG00000007211	10.8114	14.3827	5.70878	8.66118	8.18904	4.89981	6.77383	8.04652	9.11992	6.77389	14.7564	13.0058	10.6961	8.51662	6.62912	11.0441	11.5119	7.57008	6.83148	8.91644	0.202098
novel gene	ENSCAFG00000006021	36.6648	36.5284	13.2425	33.6716	21.5004	24.8584	24.0854	23.7393	26.1399	21.9306	49.4861	35.4053	23.3439	31.6323	19.6044	26.2348	41.2827	29.2449	26.5577	27.9602	0.20274
novel gene	ENSCAFG00000029362	0.82998	1.35205	1.81634	1.15308	0.60451	1.01669	1.3566	1.19593	0.83688	1.05148	1.74125	0.80051	0.15071	1.02629	1.28436	0.45241	0.8964	0.77895	0.86788	0.92081	0.203202
CTCFL	ENSCAFG00000012058	0	0	0	0.04616	0	0.11096	0	0	0	0	0	0	0	0	0	0	0	0	0	0	0.20626
TRMT6	ENSCAFG00000005969	15.3895	13.1704	4.11728	7.62187	4.96883	5.69754	5.11884	5.21991	7.73157	5.68269	21.631	12.3507	7.7404	7.38217	5.32763	9.35872	9.68109	12.5868	6.2002	7.66365	0.20631
RRP8	ENSCAFG00000006476	8.17713	6.59969	6.30416	4.37659	6.21249	5.42374	3.36175	11.5935	5.4679	5.04896	5.22782	3.55477	8.90001	3.31524	4.73651	5.8455	2.34533	6.59541	3.58226	6.05809	0.207031
EEF1AKMT1	ENSCAFG00000007231	9.55776	7.12532	4.26596	6.56256	5.51484	6.45505	6.63322	4.95386	5.74125	4.69558	11.119	7.81666	5.67347	5.78186	6.43699	7.07136	7.96182	5.91736	4.7196	9.09611	0.207404
BCDIN3D	ENSCAFG00000008389	7.82248	7.37881	4.32697	5.03978	6.59893	5.61202	5.55278	5.94011	6.93504	6.08912	7.04542	6.63217	11.4748	6.71695	5.69519	7.81348	5.46082	6.32001	7.66833	5.15155	0.21108
KMT2C	ENSCAFG00000004955	19.0782	19.0093	36.9498	28.4448	24.631	25.3573	24.8866	29.6296	16.077	33.0371	22.4103	26.2612	10.7452	26.4882	33.3133	14.8934	20.8207	22.0603	17.9805	24.8429	0.21453
novel gene	ENSCAFG00000013365	7.49806	5.01247	6.29165	9.00939	4.06977	6.11648	5.41826	5.8462	6.00288	7.15718	16.4384	8.16928	5.64527	6.4053	4.36508	9.45172	9.23086	5.19883	6.71734	6.13936	0.219357
NNMT	ENSCAFG00000030573	0.05698	0.37839	0.12811	0.46043	0.3597	0.7089	1.49864	0.38946	3.29463	0.17299	0.03411	0.47042	0.04426	0.35104	0.71035	0.28151	0.1202	0.37417	0.36328	0.5274	0.220747
NSUN3	ENSCAFG00000009030	6.74922	9.31066	6.68182	6.54527	6.47534	5.88509	6.67817	7.72176	6.93657	7.70596	10.5704	5.81355	5.49217	6.98349	5.93239	5.2879	4.57785	5.07214	5.81612	7.31285	0.228238
PAXIP1	ENSCAFG00000005062	6.46457	5.8813	5.3141	3.61262	2.8101	3.5141	3.7756	5.58357	3.10521	3.60057	7.24201	3.94083	2.22438	2.93509	4.29195	2.48501	3.38292	3.7019	2.42284	3.45213	0.234813
TFB2M	ENSCAFG00000032694	27.0585	32.3688	9.33405	22.7867	20.177	22.5755	21.6407	20.9509	29.8148	27.0085	37.5661	26.7021	27.606	19.1656	16.8392	28.2547	38.7361	32.8659	18.5899	25.98	0.235553
TRMT10C	ENSCAFG00000031607	15.6865	13.9599	9.28003	19.4692	17.3167	12.4138	11.1094	12.4637	11.387	20.1142	36.6152	18.5894	13.0363	19.5983	13.1675	13.4741	26.3388	11.2243	7.21555	20.5364	0.236695
THUMPD3	ENSCAFG00000005499	14.058	17.166	8.61306	18.0231	14.9573	13.3724	10.981	10.8962	11.5551	16.6869	13.5836	14.8906	16.1845	14.6424	15.0332	15.1776	21.5517	10.8365	12.6774	18.0026	0.244706
CBX5	ENSCAFG00000006593	39.7081	34.2237	22.9528	35.8101	23.3916	29.6688	31.7018	31.1888	23.8768	34.1326	59.3815	35.9259	35.582	42.5426	26.103	29.7534	44.6326	27.1066	19.0134	35.6177	0.245067
ZNF451	ENSCAFG00000002451	7.54801	12.9307	11.9152	15.4309	12.4101	10.5347	11.2186	8.95698	7.24734	18.0161	12.6465	11.5693	10.8565	17.0087	13.8191	11.9975	15.0101	11.1979	15.3563	11.6619	0.251931
TRMT5	ENSCAFG00000015647	8.93679	9.42926	8.81035	18.1995	16.1412	13.8634	13.3496	9.72221	14.5758	21.3069	16.8354	12.5715	16.3479	18.6573	12.4028	13.5266	30.9608	11.6594	9.39486	19.6486	0.258786
PCIF1	ENSCAFG00000009847	28.5202	12.1532	23.2291	4.46565	12.3274	9.67205	12.0062	20.3339	20.3329	6.60118	11.5858	10.9968	11.8921	3.35823	12.328	12.94	1.25717	19.3711	22.6059	6.12677	0.262809
KMT5A	ENSCAFG00000007493	22.8859	30.344	33.6521	38.29	27.0685	43.0544	64.0819	25.596	29.5961	24.6236	23.8068	29.3236	27.7455	30.3616	34.6188	22.9641	20.8965	31.0113	32.3421	36.9257	0.267268
SUZ12	ENSCAFG00000018498	26.6217	20.8105	6.71607	16.5743	11.761	11.3496	7.83321	13.5036	7.18269	16.1747	47.251	21.2719	12.5146	15.5399	11.2108	13.7632	21.5769	12.6919	11.4661	16.8941	0.268299
TRMT11	ENSCAFG00000001057	10.4075	14.7622	6.02278	14.6665	12.8421	11.3686	8.48636	7.68086	9.29638	12.218	20.4003	13.3965	6.55749	12.095	11.618	14.9474	12.3029	16.6486	8.79921	9.10372	0.268636
novel gene	ENSCAFG00000010553	0	0	0	0	0	0	0	0	0	0.07242	0.09939	0	0	0.07899	0	0	0	0	0	0.05995	0.269073
PRMT7	ENSCAFG00000020312	7.09357	10.1427	10.568	8.38933	17.6805	11.1318	8.28157	20.0089	10.9106	9.63293	3.51314	7.54755	18.6354	4.77846	9.88495	10.707	6.66674	11.0984	7.12635	12.1776	0.269209
ZNF513	ENSCAFG00000004909	7.06205	3.21355	4.61521	1.06506	2.17626	3.70697	2.98333	8.61194	4.85308	0.78513	2.16145	2.22444	3.91906	0.90225	2.03774	3.05056	0.2306	4.82347	6.86287	1.39639	0.270123
PNMT	ENSCAFG00000016368	0.13474	0.13074	4.4093	0.11171	3.41478	1.11645	0.3333	19.2951	2.11057	0.17257	0.11827	0	0.20892	0.09407	0.07714	0.56902	0	5.78359	1.74948	0	0.270501
novel gene	ENSCAFG00000014973	0.52158	0.92304	0.25778	0.59813	0.54383	0.7785	0.25826	0.51474	0.46187	1.22423	1.44264	1.55756	0.36142	0.65608	0.36473	0.61578	0.48979	1.02894	0.89875	0.53742	0.272978
SMYD1	ENSCAFG00000007437	0	2.30904	0	0.16735	0	0	0	1.24851	16.2482	0	0	0	0	0	0.50437	0.81903	0	0	0	0	0.274885
CBX1	ENSCAFG00000016832	80.1449	39.3772	19.3186	34.0612	20.5934	34.5962	16.3004	18.7388	16.1211	27.1258	122.751	65.2067	56.4718	23.7441	31.9515	30.2802	31.2115	28.5643	21.5883	24.944	0.280021
EHMT1	ENSCAFG00000019390	49.9497	23.0481	36.7603	8.26192	14.1177	18.0676	15.1783	30.2493	15.5148	11.0863	26.0808	16.5307	25.6963	7.44305	15.059	16.546	8.0625	20.8012	20.5089	14.1044	0.284648
TRMT10A	ENSCAFG00000010535	10.2345	5.83955	4.18367	10.4691	6.64173	7.04618	6.99292	4.81582	5.90459	8.23634	15.7731	7.3477	5.01041	9.47838	6.33632	5.61795	9.38726	10.1767	7.21774	7.03656	0.289374
NDUFAF5	ENSCAFG00000005571	4.27482	3.35493	1.5056	1.86065	1.72691	1.78934	2.52965	2.61359	2.27801	2.43475	6.10167	3.37419	2.34133	1.69418	2.01427	2.7247	3.24119	4.04947	2.439	1.81975	0.291276
ASH1L	ENSCAFG00000016944	30.2342	30.3657	58.1981	43.1965	41.7019	33.2476	44.4079	34.5655	25.6547	50.8361	40.7529	33.8415	27.3599	42.8709	44.7767	25.3109	38.6826	34.2427	31.7916	32.1919	0.305928
TRMT10B	ENSCAFG00000028527	3.77429	3.18964	2.30686	4.01277	3.30331	2.52811	2.72625	2.20168	3.16902	3.52813	5.21951	2.9938	2.79938	3.67851	2.62465	2.26528	3.87616	2.76227	4.84799	3.49219	0.310508
NSD2	ENSCAFG00000014951	31.7326	45.9777	14.5173	13.4611	13.1187	21.3592	11.5354	24.4349	9.58968	10.5635	49.7077	29.7535	43.1324	14.102	16.927	27.492	15.6238	14.5474	11.3524	31.7958	0.311361
ZNF335	ENSCAFG00000009882	4.74054	2.29051	6.35097	0.76608	1.86008	2.87491	2.0896	6.55269	4.48991	0.89158	1.50285	1.26224	3.91769	0.48718	1.6612	3.09477	0.45515	5.41737	4.7343	1.31186	0.314588
ZCCHC4	ENSCAFG00000016448	3.17473	2.01719	2.51103	4.08481	2.31375	2.64663	3.47023	2.36782	2.31169	3.92584	4.1056	1.89608	1.83335	3.48792	2.56219	2.25636	3.00199	1.83847	2.10222	2.28613	0.316925
PRMT2	ENSCAFG00000012237	28.3127	15.0571	17.5665	5.90787	11.6494	21.4066	20.148	29.1142	37.8191	7.3814	7.22137	9.1059	25.5582	3.27674	12.9636	27.0168	1.58653	22.2101	28.7823	10.3381	0.322216
novel gene	ENSCAFG00000004734	0.08189	0	0	0	0	0	0	0	0.13496	0.10447	0	0	0	0.11384	0	0	0	0	0	0	0.322673
COMTD1	ENSCAFG00000015413	1.26208	1.19184	2.48503	0.29286	0.59951	1.09307	1.15329	20.0391	23.1089	0.22558	0	0	3.95475	0	0.4027	1.58961	0	7.05648	8.16199	0.46661	0.329714
PRMT5	ENSCAFG00000011243	23.8265	22.3611	12.3654	16.0192	20.0315	18.3057	16.9752	24.829	25.4626	22.01	28.6977	27.4017	45.779	16.299	19.7427	23.7585	22.6838	11.9886	10.1289	32.0358	0.329973
TPMT	ENSCAFG00000010160	57.5417	11.9097	3.59016	14.399	10.5679	12.8999	9.31481	12.2463	8.44051	12.9744	75.9721	15.7683	27.5493	11.9838	4.22914	22.0683	38.812	13.3782	5.57599	20.1778	0.334515
VIRMA	ENSCAFG00000009240	29.1234	26.5979	23.8079	35.7171	36.3428	29.4021	33.6948	27.7554	24.1432	43.8924	38.1117	30.2531	36.0357	37.3899	38.0635	27.9749	53.597	28.2326	18.8216	36.8746	0.335741
SETD7	ENSCAFG00000003703	27.0328	39.2844	22.5704	45.0044	25.5892	52.7234	59.4059	30.5309	63.2932	26.3406	18.6938	31.7912	34.672	32.6145	29.9457	36.8719	35.16	17.9659	58.7906	36.2873	0.336386
ZNF462	ENSCAFG00000002774	20.1301	13.4452	27.2589	8.57689	11.7538	10.9271	12.1075	11.8781	7.93197	14.3894	17.2886	6.8725	21.8526	8.90054	15.2736	4.79984	4.00776	13.8732	11.0968	9.22268	0.340686
METTL11B	ENSCAFG00000015027	0	0	0	0	0	0	0	0	0.11622	0	0	0	0	0	0	0	0	0	0	0	0.343436
ASMT	ENSCAFG00000024670	0	0	0.12022	0	0	0	0	0	0	0	0	0	0	0	0	0	0	0	0	0	0.343436
SETD1B	ENSCAFG00000008167	6.38021	4.57899	17.2272	2.45661	4.46669	4.33795	5.02304	11.2085	6.44289	3.5503	2.19259	3.19499	9.80147	2.16659	5.21844	6.29822	1.02397	6.32046	9.73208	3.32213	0.352049
TRMT13	ENSCAFG00000020021	3.83604	9.59911	6.66428	5.65944	3.67998	4.88794	4.32649	5.18459	1.60676	6.01545	7.60896	7.07467	3.68295	7.15646	4.82195	7.21884	10.2968	5.052	4.62615	3.04239	0.356424
BHMT	ENSCAFG00000009093	0.22109	0.12009	3.72697	0.89037	0.9866	0.07076	0.75905	2.30292	0.48144	0.64061	0.18043	0.31797	0.06245	1.44274	0.39925	0.29783	1.23553	1.99334	0.22254	0.04293	0.35794
NSUN6	ENSCAFG00000004422	6.89442	5.81539	5.48894	7.54954	7.25895	7.02582	6.94342	6.35556	5.19141	6.53041	8.48877	6.86325	6.47975	6.08555	6.40421	5.32021	16.3336	7.45113	5.01218	6.77209	0.359399
CMTR2	ENSCAFG00000020174	8.01594	14.46	9.80259	19.7949	17.0399	11.2731	13.6603	12.1411	13.3087	22.0854	10.2494	15.2963	15.9572	22.2436	14.4339	9.53106	28.2069	16.4203	10.9157	19.8372	0.364282
PCMTD2	ENSCAFG00000013261	16.3864	16.3241	22.8795	14.2721	24.4927	14.7485	15.7971	12.3506	11.5369	26.0878	19.7155	20.8359	7.53038	14.4151	21.2472	14.4829	16.8724	15.0008	16.0743	8.95311	0.376989
METTL21C	ENSCAFG00000005963	0	14.1624	0	0	0	0	0	0	0.03948	0	0	0	0	0	0.08822	1.0531	0	0	0	0	0.381333
NSUN2	ENSCAFG00000010334	23.4067	49.9462	13.4482	15.9535	13.3223	14.8964	11.4969	19.3217	16.3315	15.0278	25.7266	40.8063	23.3626	12.9714	12.1363	38.8707	13.9895	22.0612	21.9445	23.6364	0.383347
ZNF407	ENSCAFG00000000022	6.75394	8.57781	14.2757	8.53489	8.00497	10.3843	9.22461	6.77963	5.02611	10.1856	8.60953	6.10861	5.50069	9.64248	9.16344	5.89372	7.79573	9.29328	8.77314	8.54607	0.383409
ECE2	ENSCAFG00000012533	3.48252	3.13632	0.19281	0.36561	0.6832	1.7778	0.81924	2.54361	1.66869	0.33638	1.38958	2.03596	4.52853	0.10114	0.44213	6.22835	0.20846	2.20648	1.97159	2.30908	0.389123
METTL23	ENSCAFG00000005145	6.7209	6.3711	1.35316	3.25904	3.16346	3.31673	2.05509	3.64227	3.24844	3.99309	10.919	9.10912	1.66614	2.73431	3.76756	4.18001	5.46585	2.90892	1.96327	4.18113	0.390146
VCPKMT	ENSCAFG00000014250	3.78493	4.83271	5.00569	5.44915	4.99241	4.11399	1.26896	7.30306	3.03761	6.04233	5.22207	4.01359	8.86957	3.3575	2.1999	3.93504	7.82907	7.89776	3.2827	7.30207	0.391361
THUMPD2	ENSCAFG00000006471	3.40019	2.20209	2.09359	3.12828	2.61618	2.10927	2.36934	3.15041	2.8794	3.53298	6.77772	1.58249	1.52321	3.70415	1.85144	1.76789	5.31383	2.96159	2.23423	5.3014	0.393157
TGS1	ENSCAFG00000007011	18.823	22.7127	16.5288	19.4101	16.2435	12.1109	15.2173	15.7328	12.7792	23.245	29.3804	20.848	16.8555	22.9489	17.3481	14.136	25.5442	14.9925	10.3462	18.784	0.407014
METTL27	ENSCAFG00000012503	6.36615	1.24373	2.44484	0.26676	2.08641	3.54559	2.11784	13.5967	5.17997	0.20569	1.40758	1.08122	6.49458	0.11207	0.64298	4.73961	0	5.64872	3.53525	0.76968	0.4077
SETDB1	ENSCAFG00000023501	24.3098	15.3456	20.0704	15.5271	22.5885	15.6782	18.1335	24.4951	14.498	20.6895	28.7952	17.5677	15.6915	15.6968	23.0055	18.8744	14.5121	15.9893	16.3011	77.1347	0.415695
SETD5	ENSCAFG00000005486	31.348	40.0256	57.4074	37.2585	31.5907	28.9372	33.7269	38.8004	19.7305	34.294	43.3099	36.2449	30.8834	32.5421	39.1396	21.35	30.4317	26.9566	31.3364	30.7422	0.418131
METTL18	ENSCAFG00000023327	10.8776	7.08811	9.77477	14.0048	15.2121	6.87885	10.0722	13.7337	8.34088	22.9938	18.4964	13.0161	7.28909	13.6174	14.7034	8.49724	19.7714	15.6617	10.7351	13.5302	0.420954
NSUN5	ENSCAFG00000013197	6.67095	3.33594	5.01339	1.12639	3.40889	3.11194	2.81887	8.97809	6.32008	1.42103	2.50888	2.19288	6.29325	0.91504	2.25486	4.27834	0.3556	5.47104	6.61351	2.70093	0.421901
METTL9	ENSCAFG00000017710	72.2501	147.578	97.7261	209.269	149.089	115.339	115.979	104.689	102.173	163.121	81.9582	137.508	110.711	204.26	140.913	83.6472	436.725	125.224	106.744	140.28	0.42709
ZFP64	ENSCAFG00000011788	6.97312	3.98146	5.29171	4.04162	3.62959	4.854	3.29467	5.61031	5.77949	3.16029	6.0121	4.21874	8.3152	3.31321	3.56907	4.55887	3.41743	8.68297	6.76965	3.84051	0.434043
NCOA6	ENSCAFG00000007588	29.0874	18.2987	30.2364	19.0464	23.5481	18.4673	20.2073	23.4008	15.8888	24.9359	28.7302	22.0008	17.6962	18.8699	24.6727	15.061	14.9061	22.9067	22.7735	19.1869	0.43571
TRMT112	ENSCAFG00000014445	165.022	47.8987	45.9589	11.8894	70.4641	62.3566	42.1636	162.879	141.788	24.9699	36.092	27.2143	123.06	10.4045	32.9966	97.7511	7.884	114.735	81.7415	63.1269	0.436047
DNMT3A	ENSCAFG00000004159	11.6961	4.82058	11.277	0.84129	4.07485	4.62428	4.85062	14.4191	4.99254	1.96204	4.54099	4.61576	11.5704	1.12259	4.80127	6.06847	1.36531	7.18253	6.25999	2.55388	0.445796
PRMT8	ENSCAFG00000015428	0	0	0	0	0	0	0	0.19405	0	0	0	0	0.07149	0	0	0.05655	0.04156	0	0.23128	0.02455	0.44779
FTSJ1	ENSCAFG00000015339	12.9109	16.0928	12.0572	5.4373	13.0634	11.571	10.3065	18.6377	19.5129	8.33516	6.6661	7.92468	20.6222	3.06784	8.59916	14.162	2.84231	14.8892	18.7437	11.8348	0.448356
ZC3H13	ENSCAFG00000004511	15.0728	16.3226	18.0585	17.735	13.5494	13.5739	15.4414	9.35773	9.03856	19.3272	21.8352	14.9171	9.67738	16.0964	16.2665	10.0947	14.8535	10.7072	8.00574	12.2367	0.463464
PAGR1	ENSCAFG00000016976	12.3451	4.71791	9.89639	0.60213	6.65751	6.37761	6.95996	10.2206	9.67859	2.67417	2.7948	4.72347	11.0479	2.09444	4.0159	7.59781	0.29246	8.52095	12.4956	4.02157	0.473632
ZNF827	ENSCAFG00000007698	9.29917	2.29894	23.4955	3.63858	11.1064	4.00805	5.62124	10.5828	3.10438	9.70074	6.21854	6.28801	10.4404	6.39558	9.03813	6.01501	7.28644	6.8822	4.77873	4.12445	0.474991
PRDM4	ENSCAFG00000001788	13.9416	20.2908	11.7389	12.3461	10.6039	10.9297	12.5705	11.9317	12.8981	11.6405	19.248	19.5226	12.0713	10.9057	15.8312	10.1472	13.955	8.00136	12.4108	18.0683	0.475175
SUV39H1	ENSCAFG00000015545	3.12911	5.1251	1.44563	2.08701	1.10493	2.62614	1.71963	3.48733	1.95452	1.33296	2.59341	1.91504	4.16647	1.04551	1.30438	2.77267	0.49903	2.23037	1.66675	2.14755	0.478753
MTR	ENSCAFG00000010464	8.78491	16.9218	12.6435	6.68424	11.1724	7.01669	13.9902	11.2943	14.0092	16.6367	11.6016	12.3521	7.86574	12.1352	10.5953	11.5702	15.9933	8.12204	9.73095	9.21702	0.47943
CARM1	ENSCAFG00000017621	14.8255	14.616	14.117	3.47601	10.7482	9.28372	10.4853	16.3698	17.7991	5.80935	5.82597	8.32174	22.6172	2.49156	9.00349	15.3164	1.85257	10.793	16.6174	6.25893	0.479453
METTL21A	ENSCAFG00000029484	0.85598	0.31804	0.43578	0.3052	0.52792	0.46585	0.24893	1.33501	0.77297	0.44526	0.67585	0.14124	0.47873	0.58377	0.42654	0.56341	0.33011	0.58498	0.87292	0.13405	0.482599
novel gene	ENSCAFG00000031908	2.38338	2.43368	1.92624	1.44153	0.91221	1.43044	1.83716	2.3018	1.90272	1.0855	1.8223	0.96721	3.0501	1.37053	1.06501	2.50614	1.98567	1.48807	2.15703	3.49115	0.483149
ALKBH8	ENSCAFG00000014696	1.01716	1.41298	1.69956	2.15293	1.96371	1.80067	3.22729	1.51952	1.54159	2.22201	1.5586	1.60507	1.39182	1.8972	2.19224	1.29096	2.76714	0.95587	1.33392	1.83373	0.499344
TARBP1	ENSCAFG00000011533	10.126	15.8293	16.4929	18.1668	9.53659	12.176	10.9965	14.831	8.31698	13.8425	16.4334	12.6538	10.1841	13.6355	14.3001	7.89619	12.8892	12.3006	7.8669	12.893	0.502552
PRMT1	ENSCAFG00000003589	70.3615	57.9826	31.3393	23.5808	46.1304	44.3953	28.5819	80.4905	73.1881	26.7998	49.8613	56.9839	92.0174	21.0274	31.7299	87.7089	14.7644	92.1533	57.0084	55.171	0.506803
FBXO11	ENSCAFG00000002669	20.2169	33.9878	24.0742	32.8695	26.6382	26.0989	27.7309	16.2015	19.3019	36.5449	35.2238	35.1147	21.5891	35.4127	36.9863	19.9881	36.6568	19.7884	17.4921	27.8487	0.508744
HNMT	ENSCAFG00000005178	8.11916	4.714	13.3837	37.1951	19.8792	24.0158	42.3853	4.42125	45.3048	33.6455	7.81384	27.4161	3.12606	38.148	26.9952	20.2982	122.484	16.7013	12.2091	38.3326	0.510107
SETD3	ENSCAFG00000017821	16.9255	28.331	19.4924	32.9535	25.1583	26.4868	26.7559	21.3684	28.4589	27.4331	23.9047	26.9273	20.98	25.56	27.2575	24.1566	26.1475	15.1774	15.9459	32.2789	0.510835
METTL16	ENSCAFG00000019296	35.2108	22.3961	12.6227	19.3934	14.0164	13.6367	11.3078	12.9597	17.9973	20.0196	50.8158	26.4894	21.1566	16.0611	11.2505	15.7173	19.7726	16.8677	13.4398	16.5141	0.511206
novel gene	ENSCAFG00000017892	27.7729	28.4014	15.4965	13.3969	14.8644	18.4717	13.9604	21.1985	27.09	14.3369	22.3072	19.4534	39.6021	12.4488	15.5263	31.7799	11.4112	19.3944	24.4854	20.5189	0.522283
ASH2L	ENSCAFG00000006146	11.7238	5.9259	6.31871	8.64947	10.7221	8.92532	6.85582	8.42235	7.00228	10.7387	12.7188	7.94136	5.83021	7.9827	9.75767	4.80354	7.85014	6.7837	5.26289	9.87983	0.524785
TRMT1	ENSCAFG00000017070	10.335	3.11203	4.78926	0.49986	3.61995	3.63843	2.83704	9.5852	10.844	1.35885	1.985	2.46021	9.25144	0.7066	2.06075	8.14821	0.36064	3.85872	8.85858	2.55666	0.528167
PRMT6	ENSCAFG00000023098	2.51165	0.19271	1.08451	0	0.2039	0.20529	0.32668	5.14499	6.17522	0.06339	0.26122	0.06681	2.59793	0.06915	0.05675	0.9577	0	2.69054	3.64891	0.10482	0.528869
METTL1	ENSCAFG00000000290	11.9984	10.4831	3.75141	3.04799	3.53111	7.53992	4.75387	7.12096	10.7018	2.19899	12.4967	10.7505	6.07621	4.11095	5.97131	10.0705	1.87212	8.02927	5.87469	9.63147	0.533216
PCMT1	ENSCAFG00000000393	9.34284	16.1023	5.78048	18.6892	8.96167	24.3085	27.8788	8.52063	24.5969	17.1676	11.7694	12.9151	13.9988	13.5315	10.8422	18.3292	17.1097	17.0401	15.8402	13.3518	0.533931
METTL25	ENSCAFG00000005910	10.2508	6.63611	12.8712	15.4831	9.93955	9.48646	12.012	10.7971	8.91818	19.6532	15.1479	7.94878	5.87824	13.48	11.7673	7.60919	16.0959	11.0539	8.34447	8.66433	0.538142
GNMT	ENSCAFG00000001741	2.41894	1.72387	2.06835	1.56718	4.05503	19.2834	0.78038	11.8185	3.30852	2.04485	1.55874	1.51548	5.49046	0.74338	3.32013	7.64278	0.31847	9.62557	4.7196	1.00371	0.54855
GAMT	ENSCAFG00000019500	26.4381	4.20787	12.3622	1.8376	14.524	23.9538	13.9958	56.7107	66.5034	2.1092	6.6907	5.14973	46.527	1.33802	7.03162	13.7825	0.99921	39.7158	42.0654	3.5449	0.551426
MRM2	ENSCAFG00000016434	15.913	13.435	8.46342	4.64513	10.7647	7.82745	6.42093	16.4881	12.0603	7.48446	7.12232	12.4256	15.2968	3.4274	6.77923	10.1961	1.83272	10.801	15.6021	8.30513	0.553227
LCMT2	ENSCAFG00000012037	6.75345	3.46221	3.95826	3.86506	5.2571	3.21174	4.15958	4.98601	5.0058	5.42922	8.44781	3.9127	6.27688	3.76654	4.44096	3.38862	4.93936	4.55683	2.47603	8.1227	0.562165
SNRNP35	ENSCAFG00000007484	13.9558	15.2373	12.6951	19.2843	12.501	17.0568	17.8669	11.6028	15.987	17.0299	15.5801	9.46168	14.7693	11.9368	14.4301	18.6588	8.85812	17.6953	14.415	19.4087	0.574676
novel gene	ENSCAFG00000007675	28.1179	37.2554	28.159	35.9337	30.5784	32.4722	37.9936	29.81	36.4398	27.9353	30.9747	34.8329	26.118	31.474	31.0885	25.8484	44.6975	32.2647	19.0446	34.1421	0.57649
ARMT1	ENSCAFG00000000425	6.6852	10.3711	5.71623	12.8999	7.11389	11.9217	12.1747	4.99837	8.66981	10.8935	9.28452	10.1893	7.57331	11.5081	6.9377	10.593	13.9932	10.0304	8.06435	9.54565	0.582647
MTRR	ENSCAFG00000010118	12.364	32.9539	10.2513	12.3122	11.1001	12.7445	10.1565	13.0975	13.0041	11.9729	14.9349	29.3043	14.5425	10.9303	9.38203	21.8656	14.3896	17.0856	14.9035	8.52642	0.589105
WDR82	ENSCAFG00000009848	64.6659	55.1359	49.6872	63.8751	56.501	48.2891	41.8095	50.1616	77.2554	71.5952	69.787	52.5682	90.4992	62.8405	55.8746	50.2121	56.1019	57.5747	57.7713	54.0714	0.589316
novel gene	ENSCAFG00000014885	0.78764	0.55565	0.81418	0.09381	0.46991	0.23621	0.23476	1.25277	0.97529	0.29131	0.20059	0.30759	0.61147	0.07952	0.35925	0.82756	0.20308	0.92987	1.01684	0.29992	0.590291
KMT2A	ENSCAFG00000012691	12.9271	23.9452	41.8204	24.5445	26.4265	20.5909	27.7225	20.8231	13.029	32.5391	15.7602	28.7197	19.833	33.3216	31.8891	22.5285	22.5571	11.8913	20.481	18.1892	0.590821
TRDMT1	ENSCAFG00000004545	7.65531	9.01416	9.62973	8.20079	6.09835	5.81246	9.27461	4.96415	5.42444	10.101	13.6299	8.03426	4.66391	10.8893	12.5123	7.14177	9.47579	4.50206	3.29268	8.84825	0.595132
SETD2	ENSCAFG00000013392	36.5893	41.6651	47.528	40.2533	41.1575	34.4974	38.2178	38.0969	25.8265	55.4637	51.5412	38.7972	27.891	41.501	46.1131	28.2159	43.9155	32.1269	33.7728	36.6432	0.597549
COMT	ENSCAFG00000014253	77.692	36.4094	54.949	14.7402	79.9501	55.867	43.4709	101.068	138.003	23.9896	19.0159	23.7762	33.3888	9.01941	47.7949	73.5062	5.74262	123.949	127.658	63.612	0.59785
KMT2B	ENSCAFG00000006878	27.9851	15.4633	26.2538	6.76618	16.0928	24.1973	14.672	43.2102	68.7023	7.9057	6.97557	8.81781	36.3765	3.79311	14.1902	30.2999	2.36744	47.7769	44.869	14.6096	0.615498
ASMTL	ENSCAFG00000015291	1.45965	0.68886	0.97168	0.1988	0.30318	1.1568	0.48988	2.43835	2.21474	0.22501	0.21347	0.17844	2.97315	0.04609	0.15157	0.78748	0.05864	1.32122	1.93699	0.45028	0.619954
PRMT9	ENSCAFG00000007779	11.165	6.19327	10.7826	18.5414	9.21674	9.36979	10.1266	9.05402	6.80159	12.8408	12.9184	6.39587	8.70053	14.3571	11.3656	6.12261	15.1961	8.77337	5.45494	6.85209	0.62069
KMT5C	ENSCAFG00000002594	2.69397	0.44807	2.84077	0.33097	0.51313	0.87302	0.47329	3.65209	1.5918	0.25695	0.60658	0.46507	2.28951	0.08016	0.49381	1.25126	0.10236	2.6249	2.73341	0.42327	0.620882
ZNF142	ENSCAFG00000014861	4.79718	3.18148	6.04254	0.85542	2.08066	2.53145	2.76056	6.08707	6.19517	1.24451	1.62792	1.63285	6.06411	0.65653	1.60018	5.7086	0.38693	5.83826	5.67223	1.58775	0.622492
TRMT2A	ENSCAFG00000014190	15.0998	4.67747	10.3025	1.0889	5.91052	9.25525	7.0862	21.2553	19.7646	1.72617	2.08631	3.01308	12.293	0.50006	2.78059	14.5127	0.19643	22.62	17.3767	3.97436	0.625557
CXXC1	ENSCAFG00000018892	19.9938	10.4383	22.688	3.68354	10.8826	9.82487	7.73897	20.466	16.5693	6.50037	8.69555	8.19681	19.9921	3.32575	10.3391	14.186	2.24133	20.2815	19.4354	7.50209	0.629846
NSUN7	ENSCAFG00000015893	7.68537	4.88689	22.2457	4.81908	12.3113	0.52232	3.07556	5.3561	0.65372	8.36244	7.69467	1.59424	2.78323	5.90208	8.42225	3.97494	15.1388	4.30334	7.38364	0.79489	0.630046
FBL	ENSCAFG00000005412	80.865	55.0554	24.7659	30.3756	43.0058	47.2822	32.263	90.3269	61.6108	37.9403	61.1863	40.8817	108.205	23.9779	32.6982	80.9478	22.6059	87.3706	44.8533	54.7754	0.641412
BHMT2	ENSCAFG00000009102	0.72568	0.35966	10.05	0.47109	1.97072	0	1.95627	7.18825	0.66578	0.52302	0.10814	0.02763	0	2.99905	0.93878	0.39663	10.6314	2.04638	0.08105	0	0.661243
CAMKMT	ENSCAFG00000002546	2.3096	2.40791	4.35986	3.34002	4.90753	2.09442	3.81875	5.50592	2.38724	5.57103	3.70727	4.45454	4.71011	3.82896	2.92579	2.99224	6.83508	4.30636	1.2273	4.48466	0.665398
SETD6	ENSCAFG00000008461	9.63388	7.22197	9.35736	14.153	10.1017	8.33259	9.79521	7.57473	5.51547	14.432	11.5741	8.6662	7.08025	9.76234	8.76672	5.27016	15.8495	6.72822	7.16426	9.52625	0.665725
novel gene	ENSCAFG00000000293	51.5854	35.769	21.7307	19.0879	30.514	44.4199	34.3477	42.6602	53.0624	25.9823	37.2725	33.4611	54.0931	15.1549	28.619	42.1966	25.5994	36.9728	26.423	37.3665	0.667668
FTSJ3	ENSCAFG00000012770	37.54	25.8433	9.93588	13.0216	14.5647	11.1415	8.82336	15.5833	11.1532	14.2969	38.5339	26.5303	19.874	9.99047	14.211	18.0466	12.9836	12.9116	9.76667	16.0133	0.67331
METTL26	ENSCAFG00000019655	15.411	6.46047	5.90045	1.61113	7.88689	9.58051	6.40709	23.5378	20.7169	2.0438	1.33956	5.04933	25.8316	0.3875	3.5746	9.03906	0.37434	12.3012	19.8249	6.63693	0.678996
RBM15	ENSCAFG00000019789	8.93383	11.5464	7.62573	4.89825	4.87984	6.32277	5.30782	9.54788	8.49109	4.85908	7.03261	7.30972	9.00658	4.85348	5.22652	8.2198	2.25368	6.48148	9.52655	8.31134	0.686132
DNMT3B	ENSCAFG00000007268	4.334	2.20617	1.87203	0.97841	0.90062	2.05653	1.79692	2.9147	1.09693	0.98793	3.70253	1.81925	2.60614	0.58142	1.09203	2.01544	0.35288	2.54708	1.64799	0.83353	0.686503
EMG1	ENSCAFG00000014424	28.3998	22.0284	12.0887	21.4928	27.2645	20.9059	15.806	24.3921	23.1167	30.9271	36.7516	22.9344	30.4056	16.848	23.3026	26.1813	25.3284	16.2746	13.7189	26.1996	0.689113
novel gene	ENSCAFG00000005785	1.60963	0.26353	1.60939	0.21771	0.62926	0.71091	0.246	1.9312	0.77933	0.36012	0.45326	0.35847	1.5504	0.11574	0.37276	0.55859	0.10301	1.70311	1.52296	0.46934	0.68926
NSD1	ENSCAFG00000016473	22.7152	29.4834	40.75	37.5959	33.0299	30.8631	29.3957	32.5415	16.3419	40.9622	24.5446	29.1075	40.721	38.5767	36.8634	30.3234	39.4484	28.288	19.5625	39.887	0.690323
PEMT	ENSCAFG00000028791	2.25082	0.62831	0.96901	0.5626	1.37159	2.36932	2.70066	6.05063	5.59467	0.76614	0.49089	0.50633	2.7942	0.32886	0.94617	1.74003	0.07606	3.19205	7.34678	2.21261	0.702546
METTL3	ENSCAFG00000005657	40.3811	22.6487	16.6213	16.0632	17.901	15.759	13.2068	23.0137	17.1803	17.4939	32.6441	22.0328	32.8662	13.3198	17.7522	22.5914	14.2312	16.631	15.8939	25.0007	0.707374
novel gene	ENSCAFG00000019092	15.7527	5.65934	6.72877	0.96381	6.49773	4.79988	4.30705	8.54862	4.91222	3.23346	4.66776	4.89747	14.3575	1.58436	2.40508	10.3266	1.10486	3.42288	7.26894	4.81421	0.721917
LRTOMT	ENSCAFG00000005792	12.7675	4.67268	6.79665	5.40785	9.31519	3.91369	5.60883	10.3663	6.54893	7.98683	12.8088	8.59428	7.47797	5.24382	9.08577	5.12799	4.58924	8.19359	7.78944	8.66408	0.72294
novel gene	ENSCAFG00000018633	0.69017	0.93322	0.35004	0.61749	0.8047	0.22102	0.61556	0.2549	0.61307	0.47782	0.65607	0.79117	0.49416	0.81908	0.2444	0.51542	0.57349	0.21253	0.53129	0.39535	0.727559
TYW3	ENSCAFG00000032209	1.12565	1.71192	1.01032	1.30554	1.16855	1.15491	1.44339	1.51681	0.59061	1.37703	1.68602	1.09182	0.67888	1.31634	1.0665	1.22487	1.91485	1.18428	0.74615	0.96139	0.736282
novel gene	ENSCAFG00000029162	10.402	10.9343	3.07108	8.01013	5.30113	5.09768	3.50213	5.82947	5.29924	5.23219	14.3698	8.79609	4.47629	5.01444	4.87644	7.14079	5.27036	5.02463	4.72191	7.013	0.757046
RBM15B	ENSCAFG00000010266	24.134	13.6143	13.3079	3.48283	9.4113	12.0241	8.45472	22.4665	18.0704	4.0374	6.67988	9.3359	25.7189	2.67192	9.03855	15.9204	1.81799	18.1525	22.4807	6.42381	0.75773
RIOK1	ENSCAFG00000009563	12.813	21.9346	13.1283	20.6646	11.9607	14.0947	16.324	17.4608	13.1294	16.8336	16.3062	20.7391	11.8961	18.8297	12.0615	22.6844	22.5086	14.1734	8.96818	15.8887	0.76112
NOP56	ENSCAFG00000006651	58.2638	70.5449	31.7197	28.0226	27.7388	31.3872	24.6784	45.4095	33.4636	30.2508	72.8407	54.6312	44.4454	26.4603	25.7251	41.2729	27.8988	42.9684	23.0458	43.1797	0.762833
TRMT61A	ENSCAFG00000029557	2.23772	0.74615	1.56095	0.18324	0.9739	1.04209	0.49071	7.24915	6.60881	0.2377	0.45933	0.38963	6.08767	0.06493	0.37365	2.16625	0.03303	4.72551	3.29165	0.49748	0.766624
COQ3	ENSCAFG00000003469	6.70831	20.5585	13.4816	20.0354	15.6698	21.2545	23.32	11.4987	21.2938	27.3007	12.424	19.5282	17.8382	24.8804	18.0796	15.372	29.6259	11.9748	16.9167	22.0029	0.776238
WDR5	ENSCAFG00000019830	32.9134	18.4438	14.0979	11.4576	14.9103	15.1023	11.4109	21.5264	17.7768	12.7498	28.9964	15.2916	25.7066	9.84867	14.6809	14.3524	9.8677	14.5131	15.638	13.3165	0.776611
novel gene	ENSCAFG00000008060	0.03328	0.06559	0	0.11092	0.04624	0.0465	0.05547	0.16016	0.27472	0.17211	0.05922	0.09082	0	0.18788	0.15429	0.08143	0.42029	0	0	0.10641	0.781536
POGZ	ENSCAFG00000012719	16.2256	9.91232	20.2936	10.6163	17.6181	12.6918	15.9716	17.4022	11.1612	15.475	12.0675	10.3609	14.591	10.4341	15.9983	16.1841	7.90631	10.8252	13.1736	45.8852	0.786495
LCMT1	ENSCAFG00000017485	16.7518	27.7897	14.9381	21.2527	16.5657	15.7939	13.6724	18.3378	19.51	15.2139	16.9733	28.3454	21.0075	16.3975	15.1238	16.3066	19.0474	18.9124	14.8742	17.4804	0.800192
COQ5	ENSCAFG00000010338	13.5822	6.72968	8.72478	6.70682	8.93446	8.60835	8.3256	9.05938	13.3254	10.3722	11.551	8.39096	19.5229	6.06601	7.93508	6.23836	7.16342	11.8981	9.24995	10.0224	0.805206
MRM3	ENSCAFG00000019117	18.3011	10.0098	4.35415	5.08966	6.40548	7.24436	4.85653	8.04051	9.22297	5.83996	14.7797	8.56868	11.0021	4.18278	5.95325	5.51827	4.91099	7.20062	6.26204	6.89177	0.806384
SETMAR	ENSCAFG00000005958	3.90899	2.35361	2.36521	5.22026	4.64076	2.57479	2.43031	3.60307	2.96024	6.88158	5.85251	1.71807	6.74745	4.76148	3.21143	1.80097	5.54337	3.26051	3.15421	2.66553	0.810355
MEN1	ENSCAFG00000014185	17.0528	8.70482	8.57253	2.0038	6.67566	6.4249	4.10459	12.8924	8.27038	3.87578	7.26952	9.3054	14.9793	2.02521	5.33676	8.11249	0.77781	11.1371	10.1769	4.68102	0.810472
TRMO	ENSCAFG00000002460	7.51437	2.56531	8.00045	8.82822	9.52091	7.39224	5.08217	3.67528	8.97391	15.0297	8.28614	4.33661	6.82201	9.17543	7.99438	7.54575	6.91585	6.89015	8.24729	7.49491	0.811494
ZNF518A	ENSCAFG00000031868	10.1809	12.7626	16.9224	16.0889	11.8033	12.7087	14.0731	10.191	8.02957	18.5223	15.3214	12.3566	8.94567	18.947	14.8013	10.788	20.144	10.5833	7.93504	15.2635	0.821957
novel gene	ENSCAFG00000012894	35.7113	39.1146	15.2537	13.5832	23.0439	24.9547	22.2173	29.1009	32.1373	13.4618	15.3045	35.5298	39.2413	9.43379	18.4737	39.3175	8.18697	29.7769	30.0199	33.367	0.835079
METTL7A	ENSCAFG00000032583	12.3982	27.9578	15.5592	26.9682	21.1349	31.4385	18.3463	23.278	10.065	40.7889	14.9001	16.9856	19.0102	19.1761	14.9715	20.708	20.0185	19.5703	25.5902	48.0634	0.836118
SMYD3	ENSCAFG00000029171	7.09172	7.90095	9.65224	2.94742	8.29189	8.34849	5.06349	8.45671	4.79392	4.5004	3.74408	6.54732	10.5446	3.18112	4.08624	6.10536	2.92703	12.534	7.79092	7.02287	0.837384
MRM1	ENSCAFG00000017849	6.99008	5.14622	1.5638	0.41547	1.26723	1.27519	0.62245	3.35038	2.40324	0.5903	2.43483	3.28265	5.16578	0.35139	0.4327	5.3262	0.29997	3.15135	3.92003	1.15202	0.839995
CMTR1	ENSCAFG00000001477	7.66617	14.7689	11.0342	5.69576	17.6215	7.29618	9.6295	9.1024	8.71381	7.71446	5.09324	13.0811	8.67052	6.81473	19.6891	13.4349	5.65008	9.23838	11.7075	9.36646	0.848597
TRMU	ENSCAFG00000000779	4.41479	3.04328	9.07862	3.83074	2.56548	2.83327	3.32894	4.76679	2.89535	2.8167	5.22449	2.8909	6.19688	3.45964	3.29759	3.18496	3.98304	4.12135	2.91396	2.93326	0.849305
KMT2E	ENSCAFG00000004125	27.1225	19.8422	50.518	42.606	31.9236	30.712	37.5115	18.7914	24.3135	48.9018	34.9045	30.5475	21.8799	46.7214	44.7131	28.1784	37.1218	21.4245	30.8036	27.5929	0.855099
EZH2	ENSCAFG00000003411	11.2764	10.4129	3.38451	7.3311	2.61763	8.45263	3.71846	6.11287	3.76333	2.93916	16.8625	8.2382	4.13607	3.40199	4.94579	4.75275	3.93521	6.66629	3.2749	6.77764	0.857442
CNNM2	ENSCAFG00000010310	18.9134	9.88772	27.2648	12.487	29.3453	4.09928	8.95477	24.4853	6.40747	32.5486	20.6818	13.5206	12.5067	23.5673	31.9258	14.4802	19.3092	15.8119	13.3643	15.5333	0.870504
TRMT12	ENSCAFG00000001040	8.75227	10.6825	2.62316	3.26745	3.73797	4.78709	3.33184	7.32443	5.46712	3.53485	6.67417	10.0721	4.5066	1.90009	3.68705	10.9726	1.40069	4.23778	9.26501	3.04893	0.872989
NOP2	ENSCAFG00000015034	30.4515	26.294	10.4816	11.7718	14.2426	14.9288	11.1965	21.1669	18.5272	11.2282	26.7634	18.0696	37.3681	6.69952	9.68039	20.967	6.18772	15.398	11.3981	23.7264	0.877824
MEPCE	ENSCAFG00000014458	13.7131	9.94347	9.50771	6.31636	11.1737	6.87371	6.28689	14.0694	9.27728	9.99843	8.76494	9.92142	19.2924	4.66157	8.88271	9.75417	3.17045	9.16271	12.4159	8.59412	0.878138
TFB1M	ENSCAFG00000000581	3.58517	3.64983	3.4764	4.68964	3.43251	2.92396	2.3792	2.87055	2.36613	5.04704	4.05903	2.78989	4.59856	3.49204	3.19668	3.95304	3.01372	4.07441	2.87228	2.90001	0.880011
CBLL1	ENSCAFG00000031990	13.1213	7.64007	5.77544	13.1232	7.05445	8.40718	7.15122	8.13722	9.1128	10.0376	16.3399	9.22138	8.66865	9.63049	6.81784	6.5686	10.3013	8.27641	5.97188	9.50328	0.887516
SETD4	ENSCAFG00000009616	7.75161	6.87077	6.27779	4.18432	3.75206	5.39619	3.9247	6.53255	6.42414	5.35776	9.38694	5.95539	3.80026	4.20971	4.69483	6.45432	3.2274	9.47231	5.73261	4.44891	0.912307
novel gene	ENSCAFG00000010721	1.47664	0.66444	0.37375	0	0.07814	0	0.09397	0.74956	0.09368	0	0.10012	0.15368	0.44047	0.07957	0.06528	0.48174	0	0.53122	1.47698	0	0.924363
NTMT1	ENSCAFG00000019986	16.3707	8.0512	4.2509	1.60553	4.41748	3.88328	3.70784	8.54551	8.97474	1.766	6.46788	6.27273	17.1162	0.6422	2.69357	7.53382	0.27466	8.60866	9.36436	4.32773	0.935389
RRNAD1	ENSCAFG00000016750	4.8743	3.28196	3.17467	1.3608	2.03591	2.56892	2.22247	5.03912	4.73085	0.93144	2.11322	2.18584	4.8149	1.03167	1.68473	5.01424	0.85114	4.43132	5.09398	2.56602	0.951869
NSD3	ENSCAFG00000006057	48.9111	40.5577	64.4276	53.9927	49.8721	37.1107	43.2754	37.1229	29.4291	67.8237	65.4685	57.2233	15.8799	59.4835	64.2532	27.1544	61.1796	36.3019	31.3778	50.5273	0.95773
MGMT	ENSCAFG00000013263	2.82526	0.39165	3.22888	0	1.47454	2.32259	0.33282	9.75437	3.10574	0.08616	0.35431	0.09068	9.59601	0	0.46219	3.40919	0.12094	4.06044	3.7626	1.00061	0.96067
ETFBKMT	ENSCAFG00000010675	3.07463	2.61431	1.53985	1.27521	2.63612	3.01109	3.48956	1.7662	1.47884	3.61299	5.40486	1.9882	1.09266	1.61167	2.57022	2.78615	2.07357	3.08951	1.53618	2.11041	0.960716
WDR4	ENSCAFG00000010500	20.3776	14.2542	4.95325	2.3146	4.34383	4.30968	2.83224	14.2899	8.88768	2.31353	4.84901	7.37907	12.1888	1.5147	2.27938	18.4713	1.05136	13.2563	13.9398	5.11292	0.966919
N6AMT1	ENSCAFG00000030996	0.69973	0.52047	0.44054	0.63951	0.32722	0.3548	0.53255	0.20256	0.40073	0.5827	0.75401	0.56487	0.27541	0.62343	0.21809	0.5762	0.96155	0.20829	0.33811	0.21921	0.968635
EHMT2	ENSCAFG00000000669	12.3894	8.13672	15.2854	2.99628	8.1148	8.38943	7.20338	17.2537	14.939	4.66267	3.29896	6.87687	25.6867	2.64448	5.85454	12.824	1.52753	15.0219	18.6392	7.70571	0.980888
METTL15	ENSCAFG00000010245	3.94495	4.8225	3.57517	4.3432	5.80783	4.59638	6.677	5.237	5.78172	6.98676	5.60797	4.58679	3.1643	5.5546	5.26305	3.78466	8.2528	4.3235	4.31155	7.06196	0.98192
CSKMT	ENSCAFG00000029552	4.46633	3.70252	2.45079	1.32164	1.44596	1.85168	1.73234	2.59247	3.31908	1.89622	4.46523	2.25388	3.43671	1.26564	1.41814	2.89589	1.76006	2.83731	1.51007	2.83748	0.983226
