# Supplementary material for: METTL8 mRNA Methyltransferase Enhances Cancer Cell Migration via Direct Binding to ARID1A
Source: Int J Mol Sci. 2021 May 21;22(11):5432. doi: 10.3390/ijms22115432 (PMC8196784; doi:10.3390/ijms22115432)
Supplement: Supplementary file 1 [file ijms-22-05432-s001.zip › Supplementary Table s2.xlsx]

## Sheet: Sheet1
GENE NAME	id_with_url	N_1	N_2	N_3	N_4	N_5	N_6	N_7	N_8	N_9	N_10	C_1	C_2	C_3	C_4	C_5	C_6	C_7	C_8	C_9	C_10
TRMT1L	ENSCAFG00000013518	11.1263	11.4817	7.91729	9.19058	12.072	8.567	11.4833	6.66013	8.68934	15.7557	18.167	14.9336	14.4046	15.7547	11.9846	10.2736	18.4814	8.73762	14.3848	15.8885
METTL8	ENSCAFG00000012636	5.61016	5.56329	6.75643	5.86877	7.72788	3.40499	3.88898	2.94947	5.12792	5.65391	9.51247	6.84181	7.67646	7.19613	8.08476	4.70414	7.87779	6.04847	9.76405	5.84206
METTL24	ENSCAFG00000003873	0.58506	4.88062	2.36754	7.22402	6.5943	14.995	12.4411	4.22228	7.32822	10.4959	0.3672	2.67522	0.48081	2.52453	9.72774	0.7995	0.31037	1.82439	1.31203	0.84347
SMYD2	ENSCAFG00000012460	29.9031	24.7365	30.6088	30.0136	30.9376	32.1151	54.9709	37.9399	30.013	36.4287	30.871	12.8673	23.7811	22.3557	23.3562	21.2514	18.5342	33.1883	29.628	31.0641
FAM173B	ENSCAFG00000010089	14.9279	18.8073	12.6571	8.38109	9.2379	10.0428	7.94762	8.90889	12.1223	8.94133	13.1027	22.7672	18.1418	9.3062	11.1367	22.6886	14.1152	10.9942	16.2805	23.3864
HEMK1	ENSCAFG00000010296	6.45583	3.31963	8.18161	1.82771	5.25205	4.84076	4.10447	8.58028	3.24862	3.06725	3.16134	2.05224	4.19176	1.15852	3.85644	3.51075	0.74242	3.22941	4.03609	2.92441
METTL5	ENSCAFG00000012438	6.42983	5.0548	2.75102	7.37591	4.23296	5.75326	5.33845	4.97944	6.47148	5.13299	8.9585	5.22889	6.39043	6.36444	5.00186	6.33614	9.84642	7.15602	5.6951	7.94509
DPH5	ENSCAFG00000019995	18.9746	32.3804	5.86599	14.2988	13.6028	13.9048	11.3734	13.2276	18.999	10.9533	22.5172	35.8802	24.9267	18.2011	11.766	34.1961	17.8603	16.022	22.3242	20.9638
JARID2	ENSCAFG00000009885	11.5997	5.58854	39.9525	10.4319	20.2354	15.4565	10.9704	32.9785	8.74931	10.5574	7.12726	5.04688	7.9357	5.84554	12.9677	6.59279	11.6796	13.2361	6.31087	7.22729
TRMT9B	ENSCAFG00000006759	0.61786	1.55523	3.33976	6.59519	3.00316	8.10727	10.2355	0.88181	2.87431	3.11451	0.61064	1.43841	0.39177	2.97285	3.62121	1.41543	2.48431	1.24341	1.21801	1.26547
