# Supplementary material for: METTL8 mRNA Methyltransferase Enhances Cancer Cell Migration via Direct Binding to ARID1A
Source: Int J Mol Sci. 2021 May 21;22(11):5432. doi: 10.3390/ijms22115432 (PMC8196784; doi:10.3390/ijms22115432)
Supplement: Supplementary file 1 [file ijms-22-05432-s001.zip › Supplementary Table s3.xlsx]

## Sheet: Sheet2
Factor name	binding site number	R
YY1 [T00915]	5	0.67
POU2F1 [T00641]	2	0.48
TFII-I [T00824]	20	0.42
E2F [T00221]	1	0.41
VDR [T00885]	1	0.39
PR B [T00696]	13	0.38
NF-1 [T00539]	9	0.37
ELF-1 [T01113]	1	0.36
STAT1beta [T01573]	3	0.34
MEF-2A [T01005]	2	0.32
NFI/CTF [T00094]	11	0.3
AR [T00040]	1	0.3
GR-alpha [T00337]	35	0.29
GR-beta [T01920]	56	0.29
TCF-4E [T02878]	4	0.29
GR [T05076]	13	0.29
ENKTF-1 [T00255]	7	0.27
E2F-1 [T01542]	2	0.27
Elk-1 [T00250]	5	0.26
p53 [T00671]	7	0.23
IRF-1 [T00423]	5	0.22
NF-AT1 [T00550]	4	0.22
c-Ets-1 [T00112]	12	0.21
NF-AT1 [T01948]	1	0.21
LEF-1 [T02905]	4	0.19
FOXP3 [T04280]	20	0.18
POU2F2 (Oct-2.1) [T00646]	1	0.18
TFIID [T00820]	21	0.17
TBP [T00794]	3	0.17
AP-2alphaA [T00035]	6	0.17
RAR-beta:RXR-alpha [T05420]	3	0.16
STAT4 [T01577]	12	0.15
HNF-3alpha [T02512]	18	0.15
STAT5A [T04683]	2	0.14
c-Ets-2 [T00113]	7	0.14
TCF-4 [T02918]	1	0.13
XBP-1 [T00902]	25	0.12
PU.1 [T02068]	1	0.12
Pax-5 [T00070]	7	0.11
c-Myb [T00137]	6	0.1
T3R-beta1 [T00851]	3	0.099
HNF-1C [T01951]	2	0.097
HNF-1A [T00368]	2	0.097
ETF [T00270]	1	0.096
RXR-alpha [T01345]	1	0.093
USF2 [T00878]	3	0.086
NF-AT2 [T01945]	3	0.082
PXR-1:RXR-alpha [T05671]	1	0.057
C/EBPbeta [T00581]	44	0.047
HOXD10 [T01425]	2	0.027
HNF-4alpha [T03828]	1	−0.035
HNF-1B [T01950]	1	−0.039
SRY [T00997]	3	−0.04
AP-1 [T00029]	3	−0.055
c-Jun [T00133]	3	−0.055
GATA-1 [T00306]	7	−0.068
PR A [T01661]	13	−0.12
C/EBPalpha [T00105]	10	−0.14
HOXD9 [T01424]	2	-0.17
GATA-2 [T00308]	1	−0.18
